# Supplementary material for: Examining the Feasibility of an Application-Based Patient-Reported Outcome Monitoring for Breast Cancer Patients: A Pretest for the PRO B Study
Source: Int J Environ Res Public Health. 2022 Jul 7;19(14):8284. doi: 10.3390/ijerph19148284 (PMC9324292; doi:10.3390/ijerph19148284)
Supplement: Supplementary file 1 [file ijerph-19-08284-s001.zip]

Archive with 1 entries (1 files):
- ijerph-1662838-supplementary.pdf
